# Supplementary material for: Detection of Viable and Total Bacterial Community in the Pit Mud of Chinese Strong-Flavor Liquor Using Propidium Monoazide Combined With Quantitative PCR and 16S rRNA Gene Sequencing
Source: Front Microbiol. 2020 May 26;11:896. doi: 10.3389/fmicb.2020.00896 (PMC7264162; doi:10.3389/fmicb.2020.00896)
Supplement: Supplementary file 1 [file Data_Sheet_1.zip]

Archive with 10 entries (10 files):
- 3Supplementary Table 1.xls
- 3Supplementary Table 2.xls
- 3Supplementary Table 3.xls
- 3Supplementary Table 4.xls
- 3Supplementary Table 5.xls
- 3Supplementary Table 6.xls
- 3Supplementary Table 7.xls
- 3Supplementary Table 8.xls
- 3Supplementary Table 9.xls
- 4Supplementary_Figures.docx
