# Supplementary material for: Detection of Viable and Total Bacterial Community in the Pit Mud of Chinese Strong-Flavor Liquor Using Propidium Monoazide Combined With Quantitative PCR and 16S rRNA Gene Sequencing
Source: Front Microbiol. 2020 May 26;11:896. doi: 10.3389/fmicb.2020.00896 (PMC7264162; doi:10.3389/fmicb.2020.00896)
Supplement: Supplementary file 1 [file Data_Sheet_1.zip › 3Supplementary Table 1.xls]

## Sheet: Sheet1
Supplementary Table 1 Physicochemical properties of pit mud
	20-year PM (n=4)	5-year PM (n=4)	p value of t-test
pH	4.41±0.221	3.70±0.089	0.001
Total nitrogen (%)	2.21±0.385	1.99±0.09	0.314
Phosphorus (%)	1.01±0.168	0.265±0.0369	0.002
Potassium (%)	1.07±0.046	0.91±0.015	0.01
Ammonia nitrogen (%)	1.70±0.36	1.46±0.098	0.24
Humic acid (%)	14.37±0.5737	14.17±0.49	0.618
Organic matter (%)	29.4±2.33	23.37±1.13	0.008
Nitrate nitrogen (%)	0.467±0.068	0.475±0.038	0.856
