# Supplementary material for: Detection of Viable and Total Bacterial Community in the Pit Mud of Chinese Strong-Flavor Liquor Using Propidium Monoazide Combined With Quantitative PCR and 16S rRNA Gene Sequencing
Source: Front Microbiol. 2020 May 26;11:896. doi: 10.3389/fmicb.2020.00896 (PMC7264162; doi:10.3389/fmicb.2020.00896)
Supplement: Supplementary file 1 [file Data_Sheet_1.zip › 3Supplementary Table 2.xls]

## Sheet: Sheet1
Supplementary Table 2. Read number and sequencing average of 16S rRNA gene sequencing in each PM sample
Sample name	Reads	Average length
5-year T1	69962	275.974
5-year T2	45861	275.965
5-year T3	47580	278.359
5-year T4	49261	275.722
5-year V1	34961	275.997
5-year V2	53985	275.948
5-year V3	56685	275.982
5-year V4	61648	275.764
20-year T1	59260	275.994
20-year T2	48380	276.318
20-year T3	33573	276.17
20-year T4	54545	276.308
20-year V1	58112	275.988
20-year V2	49522	276.261
20-year V3	57171	275.863
20-year V4	71127	275.909
