# Supplementary material for: Detection of Viable and Total Bacterial Community in the Pit Mud of Chinese Strong-Flavor Liquor Using Propidium Monoazide Combined With Quantitative PCR and 16S rRNA Gene Sequencing
Source: Front Microbiol. 2020 May 26;11:896. doi: 10.3389/fmicb.2020.00896 (PMC7264162; doi:10.3389/fmicb.2020.00896)
Supplement: Supplementary file 1 [file Data_Sheet_1.zip › 3Supplementary Table 3.xls]

## Sheet: Sheet1
Supplementary Table 3. Average relative abundance (%) of 5-year pit mud bacteria at OTU level
OTU name	total bacteria	viable bacteria	p-value by Wilcoxon rank sum test
OTU589	65.77	65.42	1
OTU573	17.85	16.14	0.665
OTU351	3.469	4.007	0.1804
OTU519	3.485	1.266	0.8687
OTU337	1.203	2.833	0.8852
OTU323	1.783	1.742	1
OTU318	0.4606	0.6782	1
OTU62	0.2507	0.4058	0.4705
OTU456	0.2608	0.3549	0.3123
OTU189	0.2245	0.27	1
OTU66	0.2029	0.2592	0.665
OTU270	0.2014	0.2515	0.8852
OTU528	0.2592	0.1782	0.8687
OTU360	0.1736	0.2006	1
OTU474	0.003858	0.3395	0.4084
OTU340	0.1967	0.04706	0.7715
OTU362	0.1126	0.1219	1
OTU439	0.09258	0.1366	0.8852
OTU265	0.09027	0.135	0.4705
OTU249	0.09258	0.1296	0.8852
OTU68	0.003858	0.2176	0.8817
OTU176	0.0895	0.1188	0.3836
OTU438	0.1003	0.1057	1
OTU355	0.08255	0.1018	0.665
OTU359	0.08333	0.09567	1
OTU497	0.0733	0.09181	0.8845
OTU440	0.06944	0.09413	0.4705
OTU486	0.07407	0.08641	0.7715
OTU259	0.07098	0.0841	0.6573
OTU345	0.06635	0.07252	1
OTU352	0.06712	0.07175	1
OTU491	0.08178	0.04706	1
OTU45	0.04784	0.07407	0.8852
OTU248	0.05015	0.06481	0.8852
OTU493	0.06327	0.04938	0.665
OTU251	0.04552	0.06712	0.8852
OTU8	0.04784	0.05864	0.8852
OTU338	0.05709	0.04243	0.6631
OTU490	0.06867	0.02932	0.4705
OTU205	0.03935	0.05555	0.3836
OTU332	0.04629	0.04861	0.3807
OTU190	0.04321	0.04784	0.8852
OTU269	0.04243	0.04398	0.4678
OTU388	0	0.08641	0.1859
OTU172	0.03086	0.05246	0.6612
OTU481	0.04475	0.03781	0.665
OTU304	0.04784	0.03395	0.6631
OTU231	0.03935	0.04089	0.559
OTU498	0.0324	0.04475	0.3836
OTU532	0.05015	0.027	0.3123
OTU279	0.03395	0.04166	1
OTU365	0.04321	0.03163	0.8852
OTU395	0.0007715	0.07021	0.505
OTU421	0	0.07098	0.4533
OTU277	0.03858	0.03009	0.4705
OTU507	0.02469	0.04398	0.5614
OTU122	0.0216	0.04629	0.8845
OTU253	0.02778	0.03626	0.8845
OTU128	0.03472	0.02855	0.3836
OTU247	0.0324	0.03009	1
OTU268	0.0216	0.04012	0.6573
OTU381	0.03935	0.02006	1
OTU353	0.02778	0.03086	0.8852
OTU364	0.01929	0.03858	0.4596
OTU346	0.03163	0.02546	0.665
OTU392	0.03086	0.02623	0.8824
OTU331	0.02392	0.03163	0.8824
OTU390	0	0.05324	0.1859
OTU328	0.02546	0.02778	1
OTU373	0	0.05169	0.1859
OTU579	0.02546	0.02623	0.6631
OTU185	0.02237	0.02855	0.4651
OTU11	0.02315	0.02623	1
OTU241	0.027	0.02237	0.7702
OTU470	0.02392	0.02469	0.4651
OTU339	0.03163	0.01697	1
OTU375	0	0.04784	0.4533
OTU199	0.01929	0.02623	0.4705
OTU389	0	0.04552	0.4533
OTU350	0.01852	0.02546	0.5614
OTU250	0.02237	0.02006	1
OTU196	0.01929	0.02237	0.7702
OTU398	0	0.04166	0.4533
OTU526	0.02932	0.01157	0.1465
OTU357	0.01852	0.02083	0.3778
OTU443	0.003858	0.03395	0.06317
OTU475	0.01543	0.02083	0.7702
OTU287	0.01312	0.0216	0.8824
OTU76	0.01543	0.01775	0.7688
OTU354	0.0108	0.02237	0.5614
OTU342	0.01697	0.01543	0.7702
OTU377	0	0.0324	0.4533
OTU358	0.0162	0.0162	0.5566
OTU229	0.01852	0.01312	0.5614
OTU452	0.008487	0.02315	0.3005
OTU33	0.01234	0.01929	0.4678
OTU335	0.02315	0.007715	0.08143
OTU97	0.006944	0.02392	0.5385
OTU502	0.0108	0.02006	0.665
OTU499	0.01234	0.01852	0.8839
OTU183	0.006172	0.02392	0.1913
OTU233	0.01775	0.01157	0.4651
OTU349	0.0108	0.01775	0.7715
OTU132	0.01312	0.01466	0.766
OTU510	0.01157	0.0162	0.8845
OTU505	0.0162	0.0108	1
OTU393	0.01852	0.007715	1
OTU343	0.007715	0.01852	0.07959
OTU559	0.01929	0.006944	0.6592
OTU242	0.0108	0.01543	1
OTU275	0.01466	0.01157	1
OTU558	0.02237	0.003858	1
OTU522	0.0108	0.01466	0.766
OTU419	0	0.02469	0.4533
OTU575	0.0108	0.01389	0.8809
OTU177	0.01157	0.01312	0.8845
OTU571	0.009258	0.01466	1
OTU374	0	0.02315	0.4533
OTU431	0.01389	0.009258	1
OTU371	0.0162	0.006944	0.6198
OTU529	0.0162	0.006944	0.4651
OTU521	0.006172	0.01697	0.6612
OTU324	0.01157	0.01157	0.8839
OTU6	0.0108	0.01157	0.3005
OTU556	0.0162	0.005401	1
OTU513	0.007715	0.01312	1
OTU162	0.006944	0.01389	0.1832
OTU487	0.0108	0.01003	1
OTU596	0.02083	0	0.4533
OTU416	0	0.02006	0.4533
OTU494	0.008487	0.01157	0.4596
OTU461	0.004629	0.01466	0.4596
OTU451	0.007715	0.01157	0.8824
OTU212	0.005401	0.01312	0.6592
OTU182	0.01003	0.008487	1
OTU118	0.009258	0.009258	0.766
OTU260	0.007715	0.0108	0.8687
OTU447	0.006172	0.01234	0.6612
OTU429	0.01389	0.003858	0.05301
OTU511	0.01543	0.002315	0.5271
OTU425	0.006944	0.0108	0.5357
OTU568	0.0108	0.006944	1
OTU531	0.007715	0.008487	1
OTU239	0.0108	0.005401	0.877
OTU347	0.0162	0	0.4533
OTU595	0.01157	0.004629	0.3065
OTU292	0.006944	0.008487	0.766
OTU70	0.0108	0.004629	0.4568
OTU480	0.003858	0.01157	0.3719
OTU191	0.003858	0.01157	0.3719
OTU580	0.01466	0	0.4533
OTU211	0.009258	0.005401	0.2881
OTU325	0.006172	0.008487	0.5516
OTU591	0.006172	0.008487	1
OTU473	0.003858	0.0108	0.7584
OTU423	0	0.01389	0.4533
OTU142	0.005401	0.008487	0.6198
OTU329	0.007715	0.006172	0.766
OTU586	0.006172	0.007715	0.8676
OTU198	0.002315	0.01157	0.3719
OTU387	0	0.01312	0.4533
OTU397	0.01003	0.003086	1
OTU103	0.005401	0.007715	0.5385
OTU465	0.005401	0.007715	0.5516
OTU326	0.008487	0.004629	0.3035
OTU509	0.006944	0.006172	1
OTU418	0.006944	0.006172	1
OTU557	0.0108	0.002315	1
OTU420	0.005401	0.006944	1
OTU99	0.005401	0.006944	0.8817
OTU267	0.006944	0.005401	0.8809
OTU307	0.005401	0.006944	0.7688
OTU218	0.007715	0.004629	0.3688
OTU234	0.007715	0.004629	0.3688
OTU399	0.003086	0.009258	1
OTU289	0.0108	0.001543	0.4292
OTU585	0.01234	0	0.1859
OTU415	0.003858	0.007715	1
OTU376	0	0.01157	0.4533
OTU515	0.003858	0.006944	0.6198
OTU561	0.008487	0.002315	0.4539
OTU197	0.002315	0.008487	0.4388
OTU149	0.006172	0.004629	0.4539
OTU383	0.004629	0.006172	0.766
OTU455	0.003086	0.007715	0.8744
OTU406	0	0.0108	0.4533
OTU488	0.001543	0.008487	0.1804
OTU424	0	0.01003	0.4533
OTU385	0.003086	0.006944	0.3428
OTU409	0	0.01003	0.4533
OTU254	0.001543	0.008487	0.6423
OTU283	0.003858	0.006172	0.6532
OTU344	0.007715	0.002315	0.2338
OTU428	0.007715	0.002315	0.3719
OTU407	0.002315	0.007715	0.3719
OTU261	0.0007715	0.009258	0.4084
OTU194	0.003858	0.005401	0.6489
OTU403	0.005401	0.003858	1
OTU372	0.0007715	0.008487	1
OTU24	0.0007715	0.008487	0.4084
OTU49	0.004629	0.004629	1
OTU466	0	0.009258	0.4533
OTU520	0	0.009258	0.06892
OTU495	0.004629	0.004629	0.2944
OTU333	0.007715	0.001543	1
OTU547	0.006172	0.002315	1
OTU594	0.003858	0.004629	1
OTU230	0.004629	0.003858	0.8744
OTU442	0.001543	0.006944	0.8744
OTU476	0.006944	0.001543	0.4292
OTU436	0.006172	0.002315	0.7568
OTU263	0.003858	0.004629	1
OTU410	0	0.008487	0.1859
OTU208	0.001543	0.006944	1
OTU219	0.001543	0.006944	0.2784
OTU413	0	0.008487	0.4533
OTU587	0.003858	0.004629	0.5357
OTU255	0.0007715	0.007715	0.1241
OTU256	0.002315	0.005401	0.2308
OTU411	0.005401	0.002315	1
OTU156	0.003858	0.003858	0.8687
OTU514	0.003858	0.003858	1
OTU500	0.003858	0.003858	0.8687
OTU427	0.003858	0.003858	1
OTU543	0.006944	0.0007715	1
OTU195	0.0007715	0.006944	1
OTU173	0.004629	0.003086	0.7389
OTU336	0.001543	0.006172	0.2881
OTU453	0.003086	0.004629	1
OTU192	0.003086	0.004629	0.7389
OTU518	0.003086	0.004629	0.8744
OTU356	0.001543	0.006172	0.4084
OTU508	0	0.007715	0.4533
OTU369	0	0.007715	0.4533
OTU459	0.003086	0.003858	1
OTU534	0.004629	0.002315	0.2217
OTU96	0.003858	0.003086	0.8794
OTU448	0.001543	0.005401	0.2059
OTU563	0.003086	0.003858	1
OTU516	0.002315	0.004629	0.4539
OTU523	0.001543	0.005401	0.6423
OTU444	0.003086	0.003858	1
OTU348	0.001543	0.005401	0.6423
OTU90	0.003086	0.003858	1
OTU467	0.003086	0.003858	0.8744
OTU202	0.002315	0.004629	0.8786
OTU564	0.004629	0.002315	0.6198
OTU378	0	0.006944	0.4533
OTU544	0.006172	0.0007715	1
OTU472	0.0007715	0.006172	0.2059
OTU551	0.006172	0.0007715	0.505
OTU391	0.003858	0.002315	1
OTU143	0.003858	0.002315	0.5357
OTU327	0.002315	0.003858	0.6198
OTU592	0.002315	0.003858	0.7568
OTU512	0.0007715	0.005401	1
OTU400	0.0007715	0.005401	0.4084
OTU565	0.005401	0.0007715	1
OTU408	0	0.006172	0.4533
OTU434	0.003086	0.003086	1
OTU301	0.004629	0.001543	0.3529
OTU541	0.003086	0.003086	1
OTU285	0.001543	0.004629	0.08636
OTU454	0	0.006172	0.1859
OTU203	0.003086	0.003086	1
OTU417	0	0.006172	0.4533
OTU394	0	0.005401	0.4533
OTU550	0.005401	0	0.1859
OTU41	0	0.005401	0.4533
OTU412	0	0.005401	0.4533
OTU469	0.002315	0.003086	0.8744
OTU252	0.001543	0.003858	1
OTU464	0.002315	0.003086	0.7389
OTU506	0.003086	0.002315	0.8687
OTU164	0.003858	0.001543	0.3428
OTU537	0.003858	0.001543	1
OTU361	0.001543	0.003858	0.505
OTU50	0.001543	0.003858	0.2849
OTU95	0.001543	0.003858	0.6198
OTU25	0.002315	0.003086	0.8744
OTU16	0.001543	0.003858	0.3529
OTU245	0.003858	0.001543	0.2849
OTU201	0.002315	0.003086	0.76
OTU581	0.002315	0.003086	0.5357
OTU200	0.002315	0.003086	1
OTU483	0.0007715	0.004629	0.1635
OTU597	0.004629	0.0007715	0.4084
OTU18	0.002315	0.002315	0.8687
OTU536	0.002315	0.002315	1
OTU450	0.0007715	0.003858	1
OTU540	0.003858	0.0007715	1
OTU539	0.003858	0.0007715	1
OTU161	0.003858	0.0007715	0.505
OTU171	0.0007715	0.003858	0.505
OTU273	0	0.004629	0.4533
OTU386	0	0.004629	0.4533
OTU430	0.004629	0	0.1814
OTU237	0	0.004629	0.4533
OTU150	0.004629	0	0.1859
OTU405	0	0.004629	0.4533
OTU553	0.004629	0	0.1859
OTU492	0.001543	0.003086	0.4292
OTU280	0	0.004629	0.4533
OTU135	0.001543	0.003086	0.8744
OTU567	0.001543	0.003086	0.8744
OTU572	0.003086	0.001543	0.6084
OTU125	0	0.004629	0.4533
OTU380	0	0.004629	0.1859
OTU384	0.003086	0.001543	0.4292
OTU527	0	0.004629	0.1859
OTU458	0.002315	0.001543	0.7389
OTU174	0.003858	0	0.1859
OTU501	0	0.003858	0.1859
OTU535	0.003858	0	0.4533
OTU401	0.001543	0.002315	1
OTU47	0.001543	0.002315	0.7389
OTU584	0.003858	0	0.1859
OTU210	0	0.003858	0.4533
OTU396	0	0.003858	0.4533
OTU402	0.001543	0.002315	1
OTU123	0.001543	0.002315	1
OTU582	0.003858	0	0.4533
OTU314	0.001543	0.002315	1
OTU460	0.001543	0.002315	0.8676
OTU583	0.003858	0	0.4533
OTU3	0	0.003858	0.1859
OTU382	0	0.003858	0.4533
OTU445	0.002315	0.001543	0.8676
OTU126	0.0007715	0.003086	0.4047
OTU341	0.003086	0.0007715	0.4047
OTU124	0.0007715	0.003086	0.2059
OTU485	0.0007715	0.003086	0.2059
OTU207	0.0007715	0.003086	0.4047
OTU227	0.002315	0.0007715	1
OTU432	0.0007715	0.002315	0.2471
OTU569	0.002315	0.0007715	1
OTU120	0.002315	0.0007715	0.505
OTU15	0.0007715	0.002315	0.2471
OTU321	0.002315	0.0007715	0.2471
OTU496	0.0007715	0.002315	0.505
OTU148	0.002315	0.0007715	0.505
OTU570	0.002315	0.0007715	1
OTU576	0.003086	0	0.4533
OTU160	0.003086	0	0.1859
OTU144	0.001543	0.001543	1
OTU422	0.001543	0.001543	1
OTU471	0	0.003086	0.06675
OTU437	0	0.003086	0.4533
OTU577	0.003086	0	0.4533
OTU366	0	0.003086	0.4533
OTU435	0	0.003086	0.4533
OTU449	0.001543	0.001543	1
OTU130	0.003086	0	0.1859
OTU555	0.003086	0	0.4533
OTU367	0	0.003086	0.1859
OTU404	0	0.003086	0.4533
OTU545	0.002315	0	0.4533
OTU73	0	0.002315	0.4533
OTU363	0.002315	0	0.0603
OTU2	0	0.002315	0.1859
OTU129	0	0.002315	0.4533
OTU426	0.002315	0	0.4533
OTU94	0	0.002315	0.1859
OTU266	0.002315	0	0.1859
OTU169	0	0.002315	0.4533
OTU311	0.002315	0	0.1859
OTU238	0.002315	0	0.4533
OTU131	0.002315	0	0.4533
OTU368	0	0.002315	0.4533
OTU525	0	0.002315	0.1859
OTU588	0.002315	0	0.4533
OTU379	0	0.002315	0.4533
OTU206	0.002315	0	0.1859
OTU83	0	0.002315	0.4533
OTU549	0.002315	0	0.4533
OTU479	0	0.002315	0.1859
OTU578	0.002315	0	0.4533
OTU222	0.001543	0.0007715	1
OTU517	0.0007715	0.001543	0.6084
OTU244	0.001543	0.0007715	1
OTU112	0.001543	0.0007715	1
OTU139	0.0007715	0.001543	1
OTU370	0.001543	0.0007715	1
OTU272	0.0007715	0.001543	1
OTU433	0.0007715	0.001543	1
OTU441	0.0007715	0.0007715	1
OTU271	0.0007715	0.0007715	1
OTU180	0	0.001543	0.1814
OTU79	0.0007715	0.0007715	1
OTU193	0	0.001543	0.4533
OTU204	0.001543	0	0.1814
OTU274	0	0.001543	0.4533
OTU257	0.0007715	0.0007715	1
OTU286	0.0007715	0.0007715	1
OTU462	0	0.001543	0.4533
OTU282	0.001543	0	0.1814
OTU264	0	0.001543	0.4533
OTU574	0.001543	0	0.4533
OTU71	0.001543	0	0.4533
OTU560	0.0007715	0.0007715	1
OTU236	0.001543	0	0.1814
OTU330	0.001543	0	0.1814
OTU414	0	0.001543	0.4533
OTU482	0	0.001543	0.4533
OTU590	0.0007715	0.0007715	1
OTU146	0.001543	0	0.4533
OTU316	0	0.001543	0.4533
OTU478	0.0007715	0.0007715	1
OTU284	0.001543	0	0.1814
OTU82	0	0.001543	0.1814
OTU542	0.0007715	0.0007715	1
OTU110	0	0.001543	0.1814
OTU552	0.001543	0	0.4533
OTU548	0.001543	0	0.4533
OTU184	0.001543	0	0.4533
OTU566	0.001543	0	0.1814
OTU175	0.001543	0	0.4533
OTU313	0	0.001543	0.4533
OTU504	0	0.001543	0.4533
OTU228	0	0.001543	0.1814
OTU334	0.0007715	0.0007715	1
OTU44	0	0.001543	0.1814
OTU463	0	0.001543	0.4533
OTU225	0.0007715	0.0007715	1
OTU593	0.001543	0	0.4533
OTU36	0	0.001543	0.4533
OTU19	0.0007715	0.0007715	1
OTU468	0	0.0007715	0.4533
OTU166	0.0007715	0	0.4533
OTU158	0	0.0007715	0.4533
OTU315	0	0.0007715	0.4533
OTU136	0.0007715	0	0.4533
OTU147	0	0.0007715	0.4533
OTU258	0	0.0007715	0.4533
OTU31	0	0.0007715	0.4533
OTU75	0	0.0007715	0.4533
OTU121	0.0007715	0	0.4533
OTU489	0	0.0007715	0.4533
OTU290	0	0.0007715	0.4533
OTU477	0	0.0007715	0.4533
OTU562	0.0007715	0	0.4533
OTU533	0	0.0007715	0.4533
OTU262	0	0.0007715	0.4533
OTU217	0	0.0007715	0.4533
OTU167	0	0.0007715	0.4533
OTU170	0	0.0007715	0.4533
OTU98	0.0007715	0	0.4533
OTU503	0	0.0007715	0.4533
OTU457	0	0.0007715	0.4533
OTU243	0.0007715	0	0.4533
OTU554	0.0007715	0	0.4533
OTU163	0	0.0007715	0.4533
OTU546	0.0007715	0	0.4533
OTU524	0	0.0007715	0.4533
OTU140	0.0007715	0	0.4533
OTU42	0	0.0007715	0.4533
OTU303	0	0.0007715	0.4533
OTU188	0.0007715	0	0.4533
OTU226	0	0.0007715	0.4533
OTU484	0	0.0007715	0.4533
OTU145	0.0007715	0	0.4533
OTU530	0	0.0007715	0.4533
OTU117	0.0007715	0	0.4533
OTU295	0.0007715	0	0.4533
OTU48	0	0.0007715	0.4533
OTU86	0.0007715	0	0.4533
OTU446	0	0.0007715	0.4533
OTU69	0.0007715	0	0.4533
OTU319	0.0007715	0	0.4533
OTU27	0.0007715	0	0.4533
