# Supplementary material for: Detection of Viable and Total Bacterial Community in the Pit Mud of Chinese Strong-Flavor Liquor Using Propidium Monoazide Combined With Quantitative PCR and 16S rRNA Gene Sequencing
Source: Front Microbiol. 2020 May 26;11:896. doi: 10.3389/fmicb.2020.00896 (PMC7264162; doi:10.3389/fmicb.2020.00896)
Supplement: Supplementary file 1 [file Data_Sheet_1.zip › 3Supplementary Table 4.xls]

## Sheet: 1
Supplementary Table 4. Average relative abundance (%) of 20-year pit mud bacteria at OTU level
OTU name	total bacteria	viable bacteria	p-value by Wilcoxon rank sum test
OTU589	9.876	14.23	0.665
OTU70	9.589	4.145	0.1939
OTU6	10.17	1.037	0.3123
OTU269	6.034	4.416	0.4705
OTU295	5.796	4.558	0.3123
OTU122	3.691	5.986	0.4705
OTU66	3.059	5.472	0.1939
OTU11	2.669	4.196	0.1939
OTU189	2.541	4.014	0.3123
OTU270	2.571	3.622	0.665
OTU103	4.121	1.884	0.1939
OTU97	2.928	2.497	0.1939
OTU318	1.942	3.259	0.4705
OTU304	2.426	2.214	0.8852
OTU249	1.65	2.926	0.3123
OTU93	2.244	1.95	0.4705
OTU131	1.917	1.457	0.4705
OTU268	1.665	1.554	0.7715
OTU62	0.2477	2.753	0.1939
OTU250	0.9166	1.491	0.1939
OTU438	0.9544	1.412	0.4705
OTU265	0.8988	1.148	0.665
OTU95	1.153	0.4745	0.1939
OTU279	0.6427	0.969	0.03038
OTU128	0.635	0.8363	0.3836
OTU98	0.8379	0.4807	0.7715
OTU251	0.493	0.8039	0.8852
OTU261	0.5841	0.6882	1
OTU254	0.8687	0.3626	0.1124
OTU90	0.6643	0.5624	1
OTU83	0.672	0.5061	0.3123
OTU314	0.4922	0.662	1
OTU277	0.4567	0.689	0.5614
OTU68	0.8726	0.2623	0.1124
OTU45	0.3356	0.7607	0.4705
OTU259	0.3186	0.7191	0.665
OTU24	0.5848	0.4236	0.3094
OTU253	0.3688	0.6141	0.3123
OTU118	0.4876	0.4946	1
OTU172	0.2253	0.6381	0.665
OTU76	0.358	0.4899	0.1939
OTU8	0.3456	0.4976	0.3836
OTU185	0.3356	0.4745	0.1939
OTU247	0.2932	0.5169	0.3123
OTU579	0.3094	0.456	0.4705
OTU49	0.6026	0.1558	0.1124
OTU331	0.27	0.4259	0.3123
OTU257	0.3256	0.2716	0.665
OTU212	0.1898	0.3495	0.3123
OTU218	0.1805	0.3549	0.8852
OTU126	0.3796	0.1396	0.1913
OTU132	0.2091	0.3078	0.8852
OTU248	0.179	0.3287	1
OTU231	0.1775	0.2461	0.665
OTU199	0.1805	0.2399	0.4705
OTU252	0.2615	0.1435	1
OTU169	0.2129	0.1883	0.7715
OTU242	0.1273	0.2492	0.8845
OTU255	0.1474	0.2029	0.665
OTU266	0.169	0.1798	0.5614
OTU67	0.3318	0.005401	0.8817
OTU285	0.1096	0.2037	0.8852
OTU355	0.09181	0.1952	0.665
OTU205	0.08255	0.1798	0.3123
OTU239	0.1042	0.1489	0.5614
OTU198	0.09798	0.1543	1
OTU354	0.07638	0.1736	0.4705
OTU20	0.2237	0.02315	0.1465
OTU182	0.08718	0.1574	0.0606
OTU84	0.1813	0.04706	0.1913
OTU140	0.09567	0.1258	0.7715
OTU71	0.1273	0.09413	0.4596
OTU143	0.08718	0.1265	0.3123
OTU573	0.1682	0.03858	0.2454
OTU196	0.07098	0.1265	0.3123
OTU245	0.07021	0.1242	0.2454
OTU99	0.06789	0.1057	0.8852
OTU183	0.05092	0.1134	0.665
OTU256	0.05169	0.1042	1
OTU33	0.05401	0.1011	0.7715
OTU273	0.08873	0.06327	0.4705
OTU498	0.05015	0.1011	0.766
OTU267	0.05787	0.09181	0.2454
OTU301	0.05787	0.09181	0.1465
OTU219	0.06095	0.0841	0.665
OTU28	0.1373	0.005401	0.1832
OTU296	0.08795	0.04938	0.1913
OTU19	0.08641	0.04706	0.5614
OTU208	0.04475	0.08795	0.4705
OTU173	0.06789	0.06404	0.8845
OTU57	0.06635	0.06558	0.8809
OTU341	0.03781	0.07792	1
OTU271	0.05015	0.06095	0.7702
OTU124	0.05169	0.05787	0.8845
OTU260	0.02778	0.08101	0.4705
OTU207	0.04938	0.05941	1
OTU2	0.06327	0.03781	0.4705
OTU77	0.06018	0.04089	0.766
OTU176	0.02855	0.06867	0.3123
OTU227	0.04861	0.04552	1
OTU210	0.02778	0.05941	0.8839
OTU263	0.03549	0.05169	0.8824
OTU144	0.03472	0.04784	0.6573
OTU441	0.03395	0.04784	0.8852
OTU204	0.02083	0.05941	0.3123
OTU364	0.02315	0.05709	0.6446
OTU35	0.06867	0.01157	0.6612
OTU17	0.0733	0.005401	0.3035
OTU211	0.03935	0.03935	0.8852
OTU190	0.02623	0.05169	0.4705
OTU258	0.03086	0.04243	0.6631
OTU197	0.03395	0.03703	1
OTU284	0.02546	0.04398	0.8824
OTU194	0.027	0.04089	0.3005
OTU237	0.03549	0.0324	0.6631
OTU236	0.02855	0.03703	0.8839
OTU283	0.02083	0.04398	0.3005
OTU180	0.02315	0.04012	0.7715
OTU593	0.01389	0.04938	1
OTU125	0.02855	0.03395	0.4539
OTU206	0.01929	0.04089	0.8824
OTU439	0.0108	0.04938	0.3065
OTU53	0.02932	0.03086	0.3094
OTU94	0.02855	0.02932	0.6612
OTU137	0.03009	0.02778	0.7702
OTU188	0.0324	0.02315	0.3836
OTU203	0.02469	0.03009	1
OTU217	0.02623	0.02778	0.8839
OTU460	0.03318	0.01852	0.8817
OTU135	0.01852	0.03318	0.4678
OTU134	0.0324	0.01929	0.3836
OTU264	0.027	0.02315	0.8824
OTU69	0.02855	0.0216	1
OTU174	0.0216	0.02778	0.6631
OTU155	0.03318	0.0162	0.3094
OTU192	0.01312	0.03472	0.3807
OTU129	0.01775	0.03009	0.3094
OTU191	0.02392	0.02315	0.8839
OTU289	0.02083	0.02623	0.8852
OTU311	0.02932	0.01697	0.1913
OTU494	0.0216	0.02392	1
OTU3	0.03549	0.01003	0.1124
OTU488	0.01389	0.02932	0.1886
OTU220	0.0162	0.02623	0.3065
OTU161	0.01312	0.02778	0.3094
OTU26	0.04012	0.0007715	0.1635
OTU117	0.006172	0.03395	1
OTU22	0.02855	0.01003	0.3005
OTU175	0.009258	0.02855	0.6612
OTU327	0.01466	0.02237	0.4705
OTU7	0.03395	0.001543	0.8744
OTU195	0.01543	0.01929	1
OTU164	0.0162	0.01775	0.8839
OTU360	0.0108	0.02083	0.3836
OTU4	0.02083	0.0108	0.4596
OTU31	0.01697	0.01466	1
OTU156	0.01157	0.01929	0.4651
OTU352	0.01389	0.01697	0.6631
OTU91	0.01234	0.01852	0.2425
OTU507	0.01312	0.01697	0.8839
OTU449	0.01697	0.01312	0.6198
OTU162	0.009258	0.02006	0.7715
OTU445	0.01234	0.01697	0.5614
OTU81	0.01543	0.01312	0.5385
OTU274	0.008487	0.02006	0.3836
OTU111	0.01466	0.01312	0.7702
OTU287	0.006172	0.0216	0.1832
OTU423	0.02237	0.005401	0.3836
OTU171	0.01234	0.01543	0.7715
OTU92	0.01312	0.01389	0.5385
OTU82	0.009258	0.01775	0.02843
OTU5	0.02623	0.0007715	0.1241
OTU246	0.0108	0.0162	0.4651
OTU200	0.01234	0.01389	1
OTU74	0.01157	0.01389	0.8824
OTU307	0.01003	0.01543	0.7715
OTU112	0.01697	0.008487	0.3562
OTU292	0.01389	0.0108	0.6612
OTU202	0.02006	0.004629	0.8687
OTU201	0.009258	0.01543	0.4596
OTU414	0.01234	0.0108	1
OTU241	0.01234	0.0108	0.8839
OTU47	0.0108	0.01157	0.8845
OTU167	0.006172	0.01543	0.1832
OTU50	0.01003	0.01157	0.7702
OTU476	0.01157	0.01003	1
OTU392	0.009258	0.01234	1
OTU160	0.006944	0.01389	0.2817
OTU16	0.01466	0.006172	0.1832
OTU187	0.0108	0.01003	1
OTU390	0.01389	0.006172	0.3005
OTU120	0.01543	0.004629	0.766
OTU232	0.0108	0.009258	0.8809
OTU166	0.007715	0.01234	0.8824
OTU440	0.006172	0.01312	0.5516
OTU107	0.005401	0.01389	0.8687
OTU104	0.01003	0.008487	0.6573
OTU235	0.01003	0.008487	0.7688
OTU170	0.003086	0.01543	0.1038
OTU158	0.006944	0.01157	0.6573
OTU101	0.01157	0.006944	0.6446
OTU299	0.01312	0.004629	0.2396
OTU106	0.009258	0.008487	0.8687
OTU272	0.006172	0.01157	0.4568
OTU30	0.01157	0.006172	1
OTU213	0.005401	0.01234	0.8687
OTU109	0.008487	0.008487	0.2975
OTU36	0.006944	0.01003	0.8778
OTU320	0.01697	0	0.1859
OTU290	0.002315	0.01389	0.4388
OTU209	0.006172	0.01003	0.3562
OTU148	0.006172	0.01003	0.6532
OTU113	0.004629	0.01157	1
OTU115	0.004629	0.01157	0.1804
OTU39	0.01234	0.003858	0.2186
OTU481	0.006944	0.008487	0.766
OTU456	0.01157	0.003858	0.877
OTU225	0.003858	0.01157	1
OTU29	0.01389	0.0007715	0.505
OTU100	0.01003	0.004629	0.4388
OTU280	0.008487	0.006172	0.8817
OTU105	0.006944	0.007715	0.5357
OTU73	0.003086	0.01157	0.3719
OTU10	0.01312	0.0007715	0.4084
OTU52	0.01389	0	0.06675
OTU325	0.003858	0.01003	0.4084
OTU275	0.005401	0.008487	0.766
OTU154	0.006944	0.006944	0.6592
OTU163	0.006944	0.006944	1
OTU262	0.006172	0.007715	0.766
OTU41	0.0108	0.003086	0.2186
OTU433	0.002315	0.01157	0.0741
OTU51	0.01157	0.002315	0.3688
OTU286	0.003086	0.01003	0.2396
OTU595	0.003086	0.01003	0.1367
OTU136	0.005401	0.007715	0.6592
OTU238	0.006172	0.006944	0.766
OTU184	0.004629	0.008487	0.3778
OTU13	0.0108	0.001543	0.08854
OTU305	0.0108	0.001543	0.4084
OTU79	0.006944	0.004629	0.8778
OTU298	0.006944	0.004629	0.5516
OTU149	0.003086	0.008487	0.8817
OTU18	0.006172	0.005401	1
OTU282	0.006172	0.005401	1
OTU12	0.006172	0.005401	0.766
OTU243	0.003858	0.007715	0.3719
OTU214	0.003086	0.008487	0.1859
OTU43	0.004629	0.006944	0.4568
OTU65	0.006172	0.005401	0.8817
OTU121	0.004629	0.006172	0.6532
OTU96	0.004629	0.005401	0.766
OTU240	0.006172	0.003858	0.6171
OTU139	0.004629	0.005401	1
OTU490	0.006172	0.003858	0.4419
OTU147	0.003858	0.006172	0.8809
OTU315	0.005401	0.004629	0.8744
OTU313	0.004629	0.005401	1
OTU119	0.004629	0.005401	0.6423
OTU442	0.007715	0.002315	0.2308
OTU89	0.002315	0.007715	1
OTU303	0.002315	0.007715	0.2308
OTU78	0.005401	0.003858	1
OTU86	0.005401	0.003858	0.5357
OTU322	0.009258	0	0.1859
OTU462	0.004629	0.004629	0.6423
OTU230	0.003086	0.006172	0.8676
OTU40	0.009258	0	0.06892
OTU461	0.003086	0.005401	0.6532
OTU133	0.005401	0.003086	0.5491
OTU27	0.003086	0.005401	1
OTU348	0.003858	0.004629	1
OTU228	0.004629	0.003858	1
OTU244	0.002315	0.005401	0.6489
OTU310	0.005401	0.002315	0.6198
OTU145	0.005401	0.002315	0.2308
OTU25	0.003858	0.003858	1
OTU80	0.003086	0.004629	1
OTU229	0.001543	0.006172	0.6423
OTU335	0.003086	0.004629	1
OTU328	0.001543	0.005401	0.2881
OTU32	0.003858	0.003086	0.7645
OTU294	0.003086	0.003858	1
OTU58	0.003086	0.003858	1
OTU326	0.001543	0.005401	1
OTU130	0.002315	0.004629	1
OTU224	0.001543	0.005401	0.08854
OTU215	0.002315	0.004629	0.4539
OTU291	0.003086	0.003858	0.7389
OTU309	0.003858	0.003086	0.5357
OTU319	0.003858	0.003086	0.76
OTU116	0.006172	0.0007715	0.1215
OTU186	0.003858	0.002315	0.8687
OTU278	0.002315	0.003858	0.5357
OTU297	0.003858	0.002315	0.7568
OTU114	0.0007715	0.005401	0.1635
OTU9	0.006172	0	0.4533
OTU168	0.003086	0.003086	1
OTU123	0.003086	0.003086	0.8794
OTU276	0.001543	0.004629	0.2471
OTU312	0.003086	0.003086	1
OTU505	0.003086	0.003086	0.8794
OTU497	0.001543	0.004629	0.8744
OTU504	0.004629	0.001543	0.505
OTU179	0.003086	0.003086	0.8687
OTU353	0	0.005401	0.1859
OTU56	0.005401	0	0.06892
OTU510	0.002315	0.003086	0.7389
OTU44	0.002315	0.003086	1
OTU479	0.002315	0.003086	0.76
OTU34	0.004629	0.0007715	0.1635
OTU222	0.002315	0.002315	1
OTU499	0.002315	0.002315	0.5271
OTU302	0.002315	0.002315	0.8687
OTU102	0.002315	0.002315	0.8687
OTU87	0.002315	0.002315	1
OTU165	0.0007715	0.003858	0.1606
OTU64	0.0007715	0.003858	0.2059
OTU153	0.0007715	0.003858	0.2059
OTU157	0.0007715	0.003858	0.2059
OTU233	0.0007715	0.003858	0.2059
OTU234	0.0007715	0.003858	1
OTU517	0.0007715	0.003858	1
OTU288	0.001543	0.003086	0.8744
OTU146	0	0.004629	0.1859
OTU21	0.004629	0	0.1814
OTU42	0.004629	0	0.4533
OTU177	0.001543	0.003086	0.6198
OTU450	0	0.003858	0.06675
OTU511	0.003858	0	0.4533
OTU193	0.002315	0.001543	0.6084
OTU54	0.003858	0	0.4533
OTU88	0	0.003858	0.1859
OTU337	0.002315	0.001543	0.8744
OTU1	0.0007715	0.003086	0.505
OTU338	0.0007715	0.003086	0.4047
OTU63	0.0007715	0.003086	1
OTU138	0.0007715	0.003086	0.2059
OTU486	0.0007715	0.003086	0.2059
OTU306	0.0007715	0.002315	1
OTU61	0.0007715	0.002315	0.2471
OTU519	0.002315	0.0007715	0.505
OTU216	0.0007715	0.002315	0.2471
OTU37	0.002315	0.0007715	0.2471
OTU415	0.0007715	0.002315	0.505
OTU316	0.002315	0.0007715	0.505
OTU308	0.0007715	0.002315	1
OTU523	0.0007715	0.002315	1
OTU72	0.002315	0.0007715	1
OTU559	0.001543	0.001543	1
OTU159	0	0.003086	0.1859
OTU23	0.003086	0	0.1859
OTU221	0.003086	0	0.4533
OTU15	0.003086	0	0.4533
OTU223	0	0.003086	0.4533
OTU178	0	0.003086	0.06675
OTU358	0.001543	0.001543	1
OTU343	0	0.003086	0.06675
OTU359	0.001543	0.001543	1
OTU75	0	0.002315	0.1859
OTU491	0	0.002315	0.1859
OTU85	0.002315	0	0.4533
OTU487	0.0007715	0.001543	0.6084
OTU46	0.001543	0.0007715	1
OTU452	0.001543	0.0007715	1
OTU493	0.0007715	0.001543	1
OTU59	0.001543	0.0007715	0.6084
OTU14	0.0007715	0.001543	1
OTU340	0.001543	0.0007715	1
OTU317	0.001543	0.0007715	1
OTU281	0.0007715	0.001543	0.6084
OTU141	0.001543	0.0007715	0.6084
OTU181	0.0007715	0.001543	1
OTU344	0.001543	0	0.4533
OTU342	0.0007715	0.0007715	1
OTU150	0.0007715	0.0007715	1
OTU350	0	0.001543	0.4533
OTU151	0	0.001543	0.1814
OTU436	0	0.001543	0.4533
OTU575	0.0007715	0.0007715	1
OTU345	0	0.001543	0.1814
OTU362	0.0007715	0.0007715	1
OTU55	0	0.001543	0.4533
OTU431	0	0.001543	0.4533
OTU483	0.0007715	0.0007715	1
OTU356	0.001543	0	0.1814
OTU532	0.001543	0	0.1814
OTU475	0.0007715	0.0007715	1
OTU587	0	0.001543	0.1814
OTU495	0.001543	0	0.4533
OTU60	0	0.001543	0.4533
OTU300	0.0007715	0.0007715	1
OTU152	0.001543	0	0.4533
OTU468	0.0007715	0	0.4533
OTU351	0.0007715	0	0.4533
OTU470	0	0.0007715	0.4533
OTU459	0	0.0007715	0.4533
OTU346	0.0007715	0	0.4533
OTU534	0	0.0007715	0.4533
OTU293	0	0.0007715	0.4533
OTU108	0	0.0007715	0.4533
OTU464	0	0.0007715	0.4533
OTU332	0	0.0007715	0.4533
OTU347	0.0007715	0	0.4533
OTU473	0	0.0007715	0.4533
OTU512	0	0.0007715	0.4533
OTU544	0.0007715	0	0.4533
OTU444	0.0007715	0	0.4533
OTU471	0	0.0007715	0.4533
OTU586	0	0.0007715	0.4533
OTU142	0	0.0007715	0.4533
OTU330	0	0.0007715	0.4533
OTU419	0	0.0007715	0.4533
OTU321	0.0007715	0	0.4533
OTU373	0	0.0007715	0.4533
OTU451	0.0007715	0	0.4533
OTU551	0.0007715	0	0.4533
OTU127	0	0.0007715	0.4533
OTU492	0.0007715	0	0.4533
OTU38	0.0007715	0	0.4533
OTU226	0.0007715	0	0.4533
OTU526	0.0007715	0	0.4533
OTU48	0.0007715	0	0.4533
OTU515	0.0007715	0	0.4533
OTU429	0	0.0007715	0.4533
OTU446	0	0.0007715	0.4533
