# Supplementary material for: Detection of Viable and Total Bacterial Community in the Pit Mud of Chinese Strong-Flavor Liquor Using Propidium Monoazide Combined With Quantitative PCR and 16S rRNA Gene Sequencing
Source: Front Microbiol. 2020 May 26;11:896. doi: 10.3389/fmicb.2020.00896 (PMC7264162; doi:10.3389/fmicb.2020.00896)
Supplement: Supplementary file 1 [file Data_Sheet_1.zip › 3Supplementary Table 5.xls]

## Sheet: 1
Supplementary Table 5. Average relative abundance (%) of 5-year pit mud bacteria at genus level
Genus name	total bacteria	viable bacteria	p-value by Wilcoxon rank sum test
Lactobacillus	65.78	65.43	1
unclassified_family__Lactobacillaceae	17.85	16.14	0.665
Curtobacterium	3.469	4.007	0.1804
Bacillus	3.536	1.326	0.7715
Microbacterium	1.203	2.833	0.8852
unclassified_kingdom__norank	1.828	2.05	1
Sedimentibacter	0.5378	0.7684	1
Acinetobacter	0.3387	0.4753	0.3123
Clostridium_sensu_stricto_12	0.3156	0.3966	0.665
Escherichia-Shigella	0.2507	0.4058	0.4705
Syntrophomonas	0.2824	0.3572	0.665
Syntrophaceticus	0.2307	0.3564	0.1939
Caldicoprobacter	0.2415	0.294	1
Kroppenstedtia	0.2423	0.2299	1
unclassified_family__Syntrophomonadaceae	0.2014	0.2531	0.8852
Paenibacillus	0.2631	0.1859	1
norank_family__ST-12K33	0.003858	0.3395	0.4084
unclassified_family__Lachnospiraceae	0.1389	0.1975	0.8839
Hydrogenispora	0.1551	0.1551	0.665
norank_family__Family_XI	0.1296	0.1458	0.8852
Sphingomonas	0.1427	0.1057	0.4705
Caproiciproducens	0.1042	0.1412	1
Propionibacterium	0.1967	0.04706	0.7715
Streptomyces	0.1126	0.1219	1
Anaerosalibacter	0.0949	0.1396	0.8852
Sphingobium	0.1134	0.07252	0.8852
unclassified_family__Comamonadaceae	0.08333	0.09567	1
Pseudomonas	0.0841	0.08178	0.665
Vulcaniibacterium	0.0733	0.09181	0.8845
Caloribacterium	0.06944	0.09413	0.4705
unclassified_order__Bacillales	0.07175	0.07175	0.665
norank_family__Lentimicrobiaceae	0.0007715	0.1412	0.505
unclassified_family__Bacillaceae	0.06635	0.07252	1
Pelotomaculum	0.05478	0.08101	0.8852
unclassified_family__Clostridiaceae_1	0.04629	0.07098	0.8845
Lysinibacillus	0.05015	0.06481	0.8852
Acidovorax	0.06327	0.04938	0.665
norank_phylum__TM6__Dependentiae_	0.05324	0.05478	0.3836
norank_family__Mitochondria	0.07175	0.03549	0.4651
Tissierella	0.04784	0.05864	0.8852
Mobilitalea	0.04706	0.04398	0.665
Clostridium_sensu_stricto_1	0.01852	0.07098	1
norank_class__W27	0	0.08641	0.1859
norank_class__Cyanobacteria	0.04475	0.04089	1
Burkholderia-Paraburkholderia	0.04398	0.04089	1
norank_family__Peptococcaceae	0.02546	0.05632	0.7715
Brevundimonas	0.03163	0.04784	0.4705
Rummeliibacillus	0.0324	0.04475	0.3836
Petrimonas	0.005401	0.06095	0.3562
Tepidimicrobium	0.02546	0.04089	0.7715
Zoogloea	0.03935	0.02006	1
Hazenella	0.02778	0.03086	0.8852
Proteiniphilum	0.003086	0.04861	0.8778
Solibacillus	0.027	0.02237	0.7702
Comamonas	0.02392	0.02469	0.4651
Corynebacterium_1	0.02469	0.02315	0.8852
Sulfurospirillum	0	0.04784	0.4533
unclassified_family__Porphyromonadaceae	0.01929	0.02778	1
Lutispora	0.01929	0.02623	0.4705
Pediococcus	0.03472	0.009258	0.8824
norank_family__Porphyromonadaceae	0.003858	0.03781	0.6198
Methyloversatilis	0.02932	0.01157	0.1465
Stenotrophomonas	0.02778	0.01003	0.1081
Acetobacter	0.01543	0.02083	0.7702
Aneurinibacillus	0.01929	0.01697	0.8845
unclassified_family__Ruminococcaceae	0.01466	0.02006	1
norank_family__Lachnospiraceae	0.01234	0.02237	1
Anaerosporobacter	0.0108	0.02237	0.5614
Clostridium_sensu_stricto_7	0.009258	0.02315	0.4651
unclassified_family__Enterobacteriaceae	0.0162	0.0162	0.5566
unclassified_family__Peptostreptococcaceae	0.01543	0.01543	1
Tepidanaerobacter	0.01389	0.01466	1
norank_family__Family_XIV	0.0108	0.01775	0.7702
Cerasibacillus	0.0108	0.01775	0.7715
Thermoactinomyces	0.01157	0.0162	0.8845
Staphylococcus	0.0162	0.0108	1
Ralstonia	0.007715	0.01852	0.07959
Lawsonella	0.02237	0.003858	1
Cloacibacterium	0.0108	0.01466	0.766
unclassified_family__Peptococcaceae	0.0108	0.01389	1
Bosea	0.01157	0.01312	0.8845
Pseudoxanthomonas	0.01157	0.01312	1
Ruminiclostridium_1	0.01312	0.0108	0.6612
unclassified_family__Microbacteriaceae	0.009258	0.01466	1
Fastidiosipila	0	0.02315	0.4533
Hydrogenophaga	0.0162	0.006944	0.6198
norank_family__Chitinophagaceae	0.0162	0.006944	0.4651
Wolbachia	0.006172	0.01697	0.6612
Planctomyces	0.01234	0.0108	0.7702
vadinBC27_wastewater-sludge_group	0	0.02237	0.4533
Sneathia	0.02083	0	0.4533
Caulobacter	0.0108	0.01003	1
Brevibacillus	0.005401	0.01466	0.559
unclassified_class__Clostridia	0.005401	0.01389	0.3065
Deinococcus	0.003086	0.0162	0.1038
Paracoccus	0.007715	0.01157	0.8824
Prevotella_9	0.01312	0.005401	0.8778
unclassified_family__Sphingomonadaceae	0.01157	0.006944	0.3065
Enhydrobacter	0.01389	0.003858	0.05301
Chryseobacterium	0.008487	0.009258	0.6552
Arthrobacter	0.006944	0.0108	0.5357
Arcobacter	0.0108	0.006944	1
Sporotomaculum	0.007715	0.009258	0.766
norank_family__Bacteroidales_S24-7_group	0.003086	0.01312	0.8687
unclassified_order__Clostridiales	0.003858	0.01234	1
Mycobacterium	0.003858	0.01157	0.3719
Lautropia	0.01466	0	0.4533
norank_family__Ruminococcaceae	0.005401	0.009258	0.4568
Massilia	0.006172	0.008487	1
Micrococcus	0.003858	0.0108	0.7584
p-1088-a5_gut_group	0	0.01389	0.4533
Gelria	0.003858	0.01003	0.4539
Flavobacterium	0.006944	0.006944	1
Alkalibaculum	0.002315	0.01157	0.3719
Defluviitoga	0	0.01312	0.4533
Streptococcus	0.005401	0.007715	0.5516
Tolumonas	0.006944	0.006172	1
Sphingobacterium	0.006172	0.006944	0.8687
Bradyrhizobium	0.008487	0.004629	0.3035
unclassified_family__Prevotellaceae	0.0108	0.002315	1
Desulfosporosinus	0.003858	0.008487	0.7584
norank_family__Clostridiaceae_1	0.002315	0.01003	0.4388
Ruminococcus_2	0.005401	0.006944	1
Sediminibacterium	0.007715	0.004629	0.3688
Macellibacteroides	0.003086	0.009258	1
Prevotella	0.01157	0.0007715	0.4084
Fusobacterium	0.01234	0	0.1859
Methylobacterium	0.002315	0.009258	0.7568
Actinomyces	0.01003	0.001543	0.505
norank_class__BD7-11	0.005401	0.005401	1
Rhodococcus	0.008487	0.002315	0.4539
Bacteroides	0.004629	0.006172	0.766
Lachnoclostridium_5	0.006172	0.004629	0.4539
Paeniclostridium	0.003086	0.007715	0.8744
norank_class__OPB35_soil_group	0	0.0108	0.4533
unclassified_family__Xanthomonadaceae	0.003858	0.006172	0.6532
unclassified_phylum__Parcubacteria	0	0.01003	0.4533
Haemophilus	0.007715	0.002315	0.3719
norank_family__Xanthomonadaceae	0.009258	0.0007715	0.4084
Bdellovibrio	0.005401	0.003858	1
norank_class__LNR_A2-18	0.0007715	0.008487	0.4084
Desulfitibacter	0.003086	0.006172	0.8687
Christensenellaceae_R-7_group	0.003086	0.006172	0.6532
Cellvibrio	0	0.009258	0.4533
norank_family__Marinilabiaceae	0	0.008487	0.4533
norank_family__Oligoflexaceae	0.006172	0.002315	1
Legionella	0.003858	0.004629	1
Vogesella	0.006944	0.001543	0.4292
Cryptanaerobacter	0.004629	0.003858	0.8744
Haloplasma	0.003858	0.004629	1
Tumebacillus	0.003858	0.003858	1
Clostridium_sensu_stricto_15	0.003086	0.004629	0.8744
Neisseria	0.003086	0.004629	1
norank_family__Syntrophomonadaceae	0.003086	0.004629	0.7389
Geomicrobium	0	0.007715	0.4533
Clostridium_sensu_stricto_13	0.002315	0.004629	0.6198
Aeromonas	0.003858	0.003086	0.8794
norank_class__Acidobacteria	0.003086	0.003858	1
Methylotenera	0.002315	0.004629	0.4539
norank_family__Anaerolineaceae	0.003086	0.003858	1
Nitrospira	0.003086	0.003858	1
Z20	0	0.006944	0.4533
Thermomonas	0.006172	0.0007715	1
Ornithinimicrobium	0.0007715	0.006172	0.2059
Weissella	0.006172	0.0007715	0.505
unclassified_family__Rhodocyclaceae	0.003858	0.002315	1
Desulfotomaculum	0.003858	0.002315	1
Terrimonas	0.002315	0.003858	0.7568
unclassified_order__Myxococcales	0.005401	0.0007715	1
norank_family__Caldilineaceae	0	0.006172	0.1859
Bifidobacterium	0.003086	0.003086	1
unclassified_family__Family_XI_order__Clostridiales	0.001543	0.004629	0.08636
Porphyromonas	0.006172	0	0.1814
norank_phylum__Saccharibacteria	0.004629	0.001543	0.6198
Alkaliphilus	0	0.006172	0.4533
norank_family__0319-6G20	0.004629	0.001543	0.6423
unclassified_family__FamilyI_order__SubsectionIII	0.001543	0.004629	0.6198
norank_family__Family_XIII	0.004629	0.001543	0.3529
norank_family__Propionibacteriaceae	0.003086	0.003086	1
Xylella	0	0.005401	0.4533
Longilinea	0.003858	0.001543	1
Oxobacter	0.001543	0.003858	0.505
Rhizobium	0.002315	0.003086	0.7389
Exiguobacterium	0.002315	0.003086	0.8744
norank_family__SRB2	0.001543	0.003858	0.3529
Pseudolabrys	0.002315	0.003086	0.5357
Leucobacter	0.002315	0.002315	1
Thermoflavimicrobium	0.0007715	0.003858	1
Proteiniclasticum	0.003858	0.0007715	1
norank_class__BSA1B-03	0	0.004629	0.4533
unclassified_family__Micromonosporaceae	0.001543	0.003086	0.8744
norank_family__P3OB-42	0.003086	0.001543	0.4292
Rubellimicrobium	0.004629	0	0.1859
norank_family__LD12_freshwater_group	0	0.004629	0.4533
Candidatus_Soleaferrea	0.001543	0.003086	0.8744
Dethiobacter	0.003086	0.001543	0.4357
norank_order__JG30-KF-CM45	0	0.004629	0.1859
Ruminiclostridium	0	0.004629	0.4533
Micropruina	0	0.004629	0.1859
Alloprevotella	0.003858	0	0.1859
Terrisporobacter	0.001543	0.002315	0.7389
norank_order__Limnochordales	0.003858	0	0.1859
Tyzzerella	0	0.003858	0.4533
AUTHM297	0	0.003858	0.4533
Dietzia	0.0007715	0.002315	0.505
Blastococcus	0.0007715	0.002315	0.2471
Porphyrobacter	0.0007715	0.002315	0.2471
Proteiniborus	0	0.003086	0.1859
Prevotella_2	0.003086	0	0.4533
unclassified_family__Brucellaceae	0	0.003086	0.06675
Gemella	0.001543	0.001543	1
Peptoniphilus	0	0.003086	0.4533
Garciella	0.003086	0	0.1859
unclassified_family__Rhodobacteraceae	0	0.003086	0.1859
Prevotellaceae_UCG-001	0	0.003086	0.4533
norank_order__BG.g7	0	0.003086	0.4533
Rheinheimera	0.001543	0.001543	1
norank_family__Bacteroidales_UCG-001	0.002315	0	0.4533
Acidisoma	0.002315	0	0.0603
Aminobacterium	0	0.002315	0.4533
Prevotella_7	0.001543	0.0007715	1
Anaerocella	0.0007715	0.001543	1
norank_order__B55-F-B-G02	0.001543	0.0007715	1
norank_order__NB1-n	0.001543	0.0007715	1
unclassified_family__Family_XIII	0.0007715	0.001543	1
Dehalobacterium	0.0007715	0.0007715	1
Methylosarcina	0.0007715	0.0007715	1
Erysipelotrichaceae_UCG-004	0.001543	0	0.4533
norank_order__D8A-2	0.0007715	0.0007715	1
Phreatobacter	0	0.001543	0.4533
unclassified_family__Gracilibacteraceae	0	0.001543	0.4533
Bryobacter	0.001543	0	0.4533
norank_order__MBA03	0	0.001543	0.4533
norank_family__ODP1230B8.23	0	0.001543	0.4533
Phenylobacterium	0.001543	0	0.1814
norank_family__Leptotrichiaceae	0.0007715	0.0007715	1
Sporacetigenium	0	0.0007715	0.4533
unclassified_family__Sandaracinaceae	0	0.0007715	0.4533
Ruminiclostridium_9	0.0007715	0	0.4533
Ruminococcaceae_UCG-010	0	0.0007715	0.4533
norank_family__Spirochaetaceae	0.0007715	0	0.4533
Family_XIII_AD3011_group	0	0.0007715	0.4533
Sporobacterium	0	0.0007715	0.4533
Parasegetibacter	0.0007715	0	0.4533
Prochlorococcus	0	0.0007715	0.4533
Ruminococcaceae_NK4A214_group	0	0.0007715	0.4533
norank_family__Rhodospirillaceae	0	0.0007715	0.4533
unclassified_class__Betaproteobacteria	0	0.0007715	0.4533
Leuconostoc	0	0.0007715	0.4533
norank_family__Nitrosomonadaceae	0	0.0007715	0.4533
unclassified_class__Opitutae	0	0.0007715	0.4533
