# Supplementary material for: Detection of Viable and Total Bacterial Community in the Pit Mud of Chinese Strong-Flavor Liquor Using Propidium Monoazide Combined With Quantitative PCR and 16S rRNA Gene Sequencing
Source: Front Microbiol. 2020 May 26;11:896. doi: 10.3389/fmicb.2020.00896 (PMC7264162; doi:10.3389/fmicb.2020.00896)
Supplement: Supplementary file 1 [file Data_Sheet_1.zip › 3Supplementary Table 6.xls]

## Sheet: 1
Supplementary Table 6. Average relative abundance (%) of 20-year pit mud bacteria at genus level
Genus name	total bacteria	viable bacteria	p-value by Wilcoxon rank sum test
unclassified_kingdom__norank	29.34	11.89	0.1124
Clostridium_sensu_stricto_12	10.84	17.97	0.3123
Caproiciproducens	15.65	12.82	0.4705
Lactobacillus	9.876	14.23	0.665
Syntrophomonas	3.671	5.328	0.3123
Sedimentibacter	3.297	5.236	0.3123
unclassified_family__Syntrophomonadaceae	2.575	3.626	0.665
Petrimonas	4.203	1.902	0.1939
unclassified_family__Lachnospiraceae	2.004	3.809	0.3123
Hydrogenispora	2.665	2.582	0.8852
Caldicoprobacter	1.878	2.832	0.4705
Proteiniphilum	2.323	1.598	0.4705
norank_family__Family_XI	1.239	1.858	0.665
Escherichia-Shigella	0.2477	2.753	0.1939
unclassified_family__Clostridiaceae_1	0.5709	0.8896	0.665
norank_family__Anaerolineaceae	0.7553	0.6319	0.3836
Pelotomaculum	0.4313	0.915	0.1913
norank_family__Peptococcaceae	0.4722	0.8579	0.665
norank_family__Clostridiaceae_1	0.8695	0.3665	0.1124
Mobilitalea	0.4498	0.7345	0.3123
Aminobacterium	0.672	0.5061	0.3123
norank_family__Family_XIV	0.5061	0.5123	0.8852
norank_class__LNR_A2-18	0.5848	0.4236	0.3094
Tissierella	0.3456	0.4976	0.3836
unclassified_family__Ruminococcaceae	0.3132	0.476	0.2454
Syntrophaceticus	0.2261	0.5007	0.3123
norank_family__Lachnospiraceae	0.1721	0.3372	0.665
Lysinibacillus	0.179	0.3287	1
Lutispora	0.1813	0.2415	0.4705
Lentimicrobium	0.3318	0.005401	0.8817
Clostridium_sensu_stricto_1	0.1258	0.196	0.4705
Oxobacter	0.1458	0.1744	0.665
unclassified_family__Family_XI_o__Clostridiales	0.1157	0.2045	0.8852
unclassified_family__Peptococcaceae	0.108	0.1929	0.05907
norank_family__Ruminococcaceae	0.125	0.145	0.6631
Alkalibaculum	0.09798	0.1543	1
Anaerosporobacter	0.07638	0.1736	0.4705
Atopobium	0.2237	0.02315	0.1465
Ruminiclostridium	0.1443	0.1003	0.4705
Christensenellaceae_R-7_group	0.1111	0.09798	0.4705
unclassified_family__Lactobacillaceae	0.1682	0.03858	0.2454
unclassified_o__Clostridiales	0.08718	0.09798	0.8852
Tepidimicrobium	0.06018	0.1227	0.8852
norank_family__Family_XIII	0.06712	0.09181	0.4705
Rummeliibacillus	0.05015	0.1011	0.766
unclassified_family__Eubacteriaceae	0.1373	0.005401	0.1832
Desulfosporosinus	0.06249	0.07484	0.7715
Ruminiclostridium_1	0.07098	0.06481	1
Desulfotomaculum	0.03781	0.07098	0.6631
Sporotomaculum	0.027	0.07715	0.1465
Haloplasma	0.03626	0.05555	0.8817
Tyzzerella	0.02778	0.05941	0.8839
norank_class__BSA1B-03	0.04706	0.03935	0.5614
unclassified_class__Clostridia	0.04166	0.04166	1
Acetitomaculum	0.0733	0.005401	0.3035
norank_family__Synergistaceae	0.03781	0.03935	0.3094
Anaerosalibacter	0.01466	0.05324	0.2454
Candidatus_Soleaferrea	0.02315	0.03858	0.3836
Bacillus	0.02392	0.03626	0.3807
Clostridium_sensu_stricto_13	0.0216	0.03395	0.665
norank_order__Limnochordales	0.02237	0.03163	0.6612
Ruminococcaceae_NK4A214_group	0.03318	0.01929	0.3836
norank_family__Syntrophomonadaceae	0.01312	0.03472	0.3807
unclassified_family__Family_XIII	0.01775	0.02546	0.3719
Dethiobacter	0.01466	0.02778	0.1939
Gelria	0.0216	0.02083	0.7715
Solobacterium	0.04012	0.001543	0.8744
Kroppenstedtia	0.01697	0.02469	0.6573
Olsenella	0.04012	0.0007715	0.1635
Ruminococcaceae_UCG-010	0.01389	0.027	0.1913
norank_family__Spirochaetaceae	0.006172	0.03395	1
norank_family__Christensenellaceae	0.02469	0.01389	0.3094
unclassified_order__Bacillales	0.01389	0.01697	0.6631
norank_order__NB1-n	0.006172	0.02392	0.2454
Prevotella_7	0.01929	0.0108	0.5566
Rheinheimera	0.01697	0.01312	0.6198
norank_phylum__Verrucomicrobia	0.01543	0.01312	0.5385
Fastidiosipila	0.01312	0.01389	0.5385
Oscillospira	0.01389	0.01312	0.8824
Garciella	0.007715	0.01929	0.0741
Clostridium_sensu_stricto_7	0.0108	0.01312	0.6612
Solibacillus	0.01234	0.0108	0.8839
Pseudomonas	0.0108	0.01234	1
Terrisporobacter	0.0108	0.01157	0.8845
Vogesella	0.01157	0.01003	1
norank_family__SRB2	0.01466	0.006172	0.1832
Caloribacterium	0.006172	0.01312	0.5516
Acinetobacter	0.01234	0.006944	1
unclassified_family__Gracilibacteraceae	0.0108	0.006944	0.8839
Ruminiclostridium_5	0.01157	0.006172	1
Proteiniborus	0.003086	0.01389	0.3005
unclassified_family__Coriobacteriaceae	0.01697	0	0.06892
Gracilibacter	0.004629	0.01157	1
Dehalobacterium	0.003858	0.01234	0.2396
Brevibacillus	0.006944	0.008487	1
norank_family__Acidaminococcaceae	0.01003	0.004629	0.4388
Burkholderia-Paraburkholderia	0.003086	0.01157	0.5516
Acholeplasma	0.01312	0.0007715	0.4084
Sporobacterium	0.006944	0.006944	1
adinBC27_wastewater-sludge_group	0.0108	0.003086	0.2186
[Eubacterium]_nodatum_group	0.01157	0.002315	0.3688
Brevundimonas	0.006172	0.006944	1
Family_XIII_AD3011_group	0.006172	0.006944	1
Anaerocella	0.006172	0.006172	1
Lachnospiraceae_NK3A20_group	0.0108	0.001543	0.08854
norank_order__D8A-2	0.006944	0.004629	0.8778
Lachnoclostridium_5	0.003086	0.008487	0.8817
Pelospora	0.003086	0.008487	0.1859
Aeromonas	0.004629	0.005401	0.766
norank_order__MBA03	0.004629	0.005401	1
Ruminiclostridium_9	0.005401	0.003858	0.5357
Mogibacterium	0.009258	0	0.06892
Cryptanaerobacter	0.003086	0.006172	0.8676
Oscillibacter	0.005401	0.003086	0.5491
norank_order__B55-F-B-G02	0.002315	0.005401	0.6489
Aneurinibacillus	0.001543	0.006172	0.08636
Smithella	0.003086	0.004629	1
Stenotrophomonas	0.003086	0.004629	1
Pediococcus	0.005401	0.001543	0.8744
Desulfitibacter	0.002315	0.004629	1
Sphingomonas	0.003086	0.003858	0.8744
norank_family__Coriobacteriaceae	0.003858	0.003086	0.5357
Bradyrhizobium	0.001543	0.005401	1
unclassified_family__Christensenellaceae	0.003858	0.002315	0.8687
Hydrogenoanaerobacterium	0.002315	0.003858	0.5357
Vulcaniibacterium	0.001543	0.004629	0.8744
Staphylococcus	0.003086	0.003086	0.8794
Hazenella	0	0.005401	0.1859
Thermoactinomyces	0.002315	0.003086	0.7389
norank_family__Mitochondria	0.003858	0.001543	0.6198
Family_XIII_UCG-002	0.004629	0.0007715	0.1635
Sediminibacterium	0.0007715	0.003858	1
Bosea	0.001543	0.003086	0.6198
norank_class__OPB35_soil_group	0.004629	0	0.4533
Ruminococcaceae_UCG-013	0.004629	0	0.1814
Microbacterium	0.002315	0.001543	0.8744
Thermoflavimicrobium	0	0.003858	0.06675
Caulobacter	0.001543	0.002315	0.6084
unclassified_family__Prevotellaceae	0.0007715	0.003086	1
Sphingobium	0.0007715	0.002315	0.505
Corynebacterium_1	0.0007715	0.002315	1
unclassified_family__Enterobacteriaceae	0.001543	0.001543	1
unclassified_family__Sphingomonadaceae	0.001543	0.001543	0.8676
Porphyrobacter	0.003086	0	0.4533
Catabacter	0.003086	0	0.4533
unclassified_family__Comamonadaceae	0.001543	0.001543	1
Ralstonia	0	0.003086	0.06675
Tepidanaerobacter	0	0.002315	0.1859
Propionibacterium	0.001543	0.0007715	1
Acidovorax	0.0007715	0.001543	1
norank_class__SPOTSOCT00m83	0.001543	0.0007715	1
Paenibacillus	0.001543	0	0.1814
Acetobacter	0.0007715	0.0007715	1
Rubellimicrobium	0.0007715	0.0007715	1
Planctomyces	0.001543	0	0.4533
unclassified_family__Thermoactinomycetaceae	0	0.001543	0.1814
Streptomyces	0.0007715	0.0007715	1
unclassified_family__Bacillaceae	0	0.001543	0.1814
[Eubacterium]_coprostanoligenes_group	0	0.001543	0.4533
Sporacetigenium	0	0.0007715	0.4533
Rhizobium	0	0.0007715	0.4533
Weissella	0.0007715	0	0.4533
Sphingobacterium	0.0007715	0	0.4533
Comamonas	0	0.0007715	0.4533
Methylobacterium	0	0.0007715	0.4533
norank_family__Rhodospirillaceae	0.0007715	0	0.4533
Leuconostoc	0.0007715	0	0.4533
Dehalobacter	0	0.0007715	0.4533
Paracoccus	0.0007715	0	0.4533
norank_class__BD7-11	0	0.0007715	0.4533
norank_family__Clostridiales_vadinBB60_group	0.0007715	0	0.4533
Thermomonas	0.0007715	0	0.4533
Curtobacterium	0.0007715	0	0.4533
Methyloversatilis	0.0007715	0	0.4533
Enhydrobacter	0	0.0007715	0.4533
norank_phylum__TM6__Dependentiae_	0	0.0007715	0.4533
Micrococcus	0	0.0007715	0.4533
unclassified_family__Brucellaceae	0	0.0007715	0.4533
norank_class__Acidobacteria	0.0007715	0	0.4533
Nitrospira	0	0.0007715	0.4533
