# Supplementary material for: Detection of Viable and Total Bacterial Community in the Pit Mud of Chinese Strong-Flavor Liquor Using Propidium Monoazide Combined With Quantitative PCR and 16S rRNA Gene Sequencing
Source: Front Microbiol. 2020 May 26;11:896. doi: 10.3389/fmicb.2020.00896 (PMC7264162; doi:10.3389/fmicb.2020.00896)
Supplement: Supplementary file 1 [file Data_Sheet_1.zip › 3Supplementary Table 7.xls]

## Sheet: Sheet1
Supplementary Table 7 Average relative abundance of viable bacteria in the pit mud at phylum level
Phylum	average relative abundance (%)
	20-year viable	5-year viable
Firmicutes	79.9486	87.8561
unclassified_kingdom__norank	11.8886	2.04996
Actinobacteria	0.0331759	7.11508
Proteobacteria	2.86702	1.87483
Bacteroidetes	3.53208	0.782335
others	1.73055	0.321729
