# Supplementary material for: Detection of Viable and Total Bacterial Community in the Pit Mud of Chinese Strong-Flavor Liquor Using Propidium Monoazide Combined With Quantitative PCR and 16S rRNA Gene Sequencing
Source: Front Microbiol. 2020 May 26;11:896. doi: 10.3389/fmicb.2020.00896 (PMC7264162; doi:10.3389/fmicb.2020.00896)
Supplement: Supplementary file 1 [file Data_Sheet_1.zip › 3Supplementary Table 8.xls]

## Sheet: Sheet1
Supplementary Table 8 Average relative abundance of viable bacteria in the pit mud at class level
class	average relative abundance (%)
	20-year viable	5-year viable
Bacilli	14.8204	83.7284
Clostridia	65.0511	4.12308
unclassified_kingdom__norank	11.8886	2.04996
Actinobacteria	0.0331759	7.11508
Gammaproteobacteria	2.80221	1.13878
Bacteroidia	3.52282	0.248434
others	1.88177	1.5963
