# Supplementary material for: Detection of Viable and Total Bacterial Community in the Pit Mud of Chinese Strong-Flavor Liquor Using Propidium Monoazide Combined With Quantitative PCR and 16S rRNA Gene Sequencing
Source: Front Microbiol. 2020 May 26;11:896. doi: 10.3389/fmicb.2020.00896 (PMC7264162; doi:10.3389/fmicb.2020.00896)
Supplement: Supplementary file 1 [file Data_Sheet_1.zip › 3Supplementary Table 9.xls]

## Sheet: Sheet1
Supplementary Table 9 Average relative abundance of viable communities in the pit mud at genus level
genus	average relative abundance (%)
	20-year viable	5-year viable
Lactobacillus	14.2286	65.426
Clostridium_sensu_stricto_12	17.969	0.396568
unclassified_family__Lactobacillaceae	0.0385767	16.1382
unclassified_kingdom__norank	11.8886	2.04996
Caproiciproducens	12.8152	0.141191
Sedimentibacter	5.23563	0.768447
Syntrophomonas	5.32821	0.35722
Curtobacterium	0	4.00734
unclassified_family__Lachnospiraceae	3.80906	0.197513
unclassified_family__Syntrophomonadaceae	3.62621	0.253063
Escherichia-Shigella	2.75283	0.405827
Caldicoprobacter	2.8323	0.293954
Microbacterium	0.00154	2.83307
Hydrogenispora	2.58155	0.155078
norank_family__Family_XI	1.85785	0.14582
Petrimonas	1.90183	0.0609511
Proteiniphilum	1.59785	0.0486066
Bacillus	0.0362621	1.32627
others	11.4989	4.99491
